# Supplementary material for: Biomarker Investigation Using Multiple Brain Measures from MRI Through Explainable Artificial Intelligence in Alzheimer’s Disease Classification
Source: Bioengineering (Basel). 2025 Jan 17;12(1):82. doi: 10.3390/bioengineering12010082 (PMC11763248; doi:10.3390/bioengineering12010082)
Supplement: Supplementary file 1 [file bioengineering-12-00082-s001.zip]

Archive with 1 entries (1 files):
- bioengineering-3341809-supplementary.pdf
